# Supplementary material for: Infection prevalence of Sodalis symbionts among stinkbugs
Source: Zoological Lett. 2015 Jan 28;1:5. doi: 10.1186/s40851-014-0009-5 (PMC4604117; doi:10.1186/s40851-014-0009-5)
Supplement: Additional file 1: — Stinkbug samples examined in this study and detection of Sodalis symbionts from the samples. [file 40851_2014_9_MOESM1_ESM.xls]

## Sheet: Sheet1
Additional file 1. Stinkbug samples examined in this study and detection of Sodalis symbionts from the samples.
SUPERFAMILY Family	Collection locality1	Collection date2	Collector3	No. of Sodalis-positive insects/no. of insects examined (% infection rate)				Accession number4	Ref5
Species				Females	Males	Nymphs	Total
PENTATOMOIDEA
Acanthosomatidae
Acanthosoma	Hachioji, Tokyo	Aug 09	NK	0/1	0/0	0/0	0/1
denticaudum	Tsukuba, Ibaraki	June 09	TF	0/1	0/0	0/0	0/1
	Total			0/2	0/0	0/0	0/2
				0%	–	–	0%
Elasmostethus	Tsukuba, Ibaraki	Aug 09	NK	0/2	0/5	0/0	0/7
nubilus	Tanegashima Is., Kagoshima	Jul 09	TH	0/1	0/0	0/0	0/1
	Amami-Oshima Is., Kagoshima	Jul 08	TH	0/0	0/1	0/0	0/1
	Total			0/3	0/6	0/0	0/9
				0%	0%	–	0%
Elasmucha	Tsushima Is., Nagasaki	May 09	TH	0/0	0/2	0/0	0/2
putoni	Tsukuba, Ibaraki	Apr 09	NK	2/5	2/2	0/0	4/7	AB915770
	Total			2/5	2/4	0/0	4/9
				40.0%	50.0%	–	44.4%
Sastragala	Tsushima Is., Nagasaki	May 09	TH	0/0	0/1	0/0	0/1
esakii	Tsukuba, Ibaraki	Oct 09	NK	0/3	0/0	0/0	0/3
	Tanegashima Is., Kagoshima	Jul 09	TH	0/1	0/1	0/0	0/2
	Total			0/4	0/2	0/0	0/6
				0%	0%	–	0%
Acanthosomatidae total				2/14	2/12	0/0	4/26
(4 genera, 4 species, 10 populations)				14.3%	16.7%	–	15.4%
Cydnidae
Adomerus	Karatsu, Saga	Sep 06	KI	0/4	0/3	0/0	0/7
rotundus	Total			0/4	0/3	0/0	0/7
				0.0%	0.0%	0.0%	0.0%
Adomerus	Tsukuba, Ibaraki	Apr 07	TH	0/3	0/3	0/0	0/6
triguttulus	Saga, Saga	Apr 07	KI	0/3	0/0	0/0	0/3
	Kobe, Hyogo	Apr 08	TH	0/3	0/0	0/0	0/3
	Total			0/9	0/3	0/0	0/12
				0.0%	0.0%	–	0.0%
Adomerus	Biei, Hokkaido	May 08	HT	0/0	0/1	0/0	0/0
variegatus	Total			0/0	0/1	0/0	0/1
				-	0.0%	-	0.0%
Canthophorus	Higashisonogi, Nagasaki	Jun 06	NB	0/3	0/3	0/0	0/6
niveimarginatus	Total			0/3	0/3	0/0	0/6
				0.0%	0.0%	0.0%	0.0%
Macroscytus	Tsukuba, Ibaraki	May 06	TH	0/3	0/3	0/0	0/6
japonensis	Asakura, Fukuoka	Jun 08	TH	0/1	0/0	0/0	0/1
	Total			0/4	0/3	0/0	0/7
				0.0%	0.0%	–	0.0%
Cydnidae total				0/20	0/13	0/0	0/33
(3 genera, 5 species, 8 populations)				0.0%	0.0%	–	0.0%
Dinidoridae
Megymenum	Tsukuba, Ibaraki	Sep 09	NK	0/1	0/2	0/0	0/3
gracilicorne	Tochigi, Tochigi	Apr 13	SM	0/4	0/0	0/0	0/4
	Kagoshima, Kagoshima	Jun 13	TT	0/2	0/0	0/0	0/2
	Miyazaki, Miyazaki	Jun 13	KO	0/1	0/1	0/0	0/2
	Fukuyama, Hiroshima	Jun 13	AK	0/1	0/0	0/0	0/1
	Total			0/9	0/3	0/0	0/12
				0.0%	0.0%	–	0.0%
Dinidoridae total				0/9	0/3	0/0	0/12
(1 genus, 1 species, 5 populations)				0.0%	0.0%	–	0.0%
Parastrachiidae
Parastrachia	Kanzaki, Saga	Feb 09	KI	0/5	0/5	0/0	0/10
japonensis	Total			0/5	0/5	0/0	0/10
				0.0%	0.0%	–	0.0%
Parastrachiidae total				0/5	0/5	0/0	0/10
(1 genus, 1 species, 1 population)				0.0%	0.0%	–	0.0%
Pentatomidae
Aelia	Naruto, Tokushima	Jul 08	SK	0/1	0/0	0/0	0/1
fieberi	Kikuchi, Kumamoto	Oct 08	YK	0/0	0/1	0/0	0/1
	Otsu, Shiga	Jul 08	SHK	0/0	1/1	0/0	1/1	AB915771
	Itami, Osaka	Jul 08	SHK	1/1	0/0	0/0	1/1	AB915772
	Asakura, Fukuoka	Jun 08	TH	0/1	0/0	0/0	0/1
	Total			1/3	1/2	0/0	2/5
				33.3%	50.0%	–	40.0%
Agonoscelis	Miyako Is., Okinawa	Sep 08	TH	0/0	0/1	0/0	0/1
femoralis	Ishigaki Is., Okinawa	May 08	TH	0/1	0/0	0/0	0/1
	Total			0/1	0/1	0/0	0/2
				0.0%	0.0%	–	0.0%
Alcimocoris	Yakushima Is., Kagoshima	Jul 08	HT	0/0	0/1	0/0	0/1
japonensis	Matsudo, Chiba	Sep 08	YGB	0/0	0/1	0/0	0/1
	Naruto, Tokushima	Jul 08	SK	0/1	0/0	0/0	0/1
	Tsukuba, Ibaraki	Oct 08	TH	0/1	0/1	0/0	0/2
	Kunigami, Okinawa	May 09	YGB	0/1	0/0	0/0	0/1
	Kyoto, Kyoto	Jul 08	SHK	0/0	0/1	0/0	0/1
	Kitakyushu, Fukuoka	Oct 09	MB	0/0	0/1	0/0	0/1
	Ishigaki Is., Okinawa	Jun 08	HT	0/1	0/0	0/0	0/1
	Total			0/4	0/5	0/0	0/9
				0.0%	0.0%	–	0.0%
Andrallus	Tsukuba, Ibaraki	Nov 07	TH	0/0	0/1	0/0	0/1
spinidens	Total			0/0	0/1	0/0	0/1
				–	0.0%	–	0.0%
Arma	Biei, Hokkaido	May 08	HT	0/1	0/0	0/0	0/1
custos	Total			0/1	0/0	0/0	0/1
				0.0%	–	–	0.0%
Axiagastus	Miyako Is., Okinawa	Sep 08	TH	0/0	0/1	0/0	0/1
rosmarus	Amami-Oshima Is., Kagoshima	Jun 09	TH	0/1	0/0	0/0	0/1
	Total			0/1	0/1	0/0	0/2
				0.0%	0.0%	–	0.0%
Bathycoelia	Ishigaki Is., Okinawa	Jul 08	TH	0/1	0/0	0/0	0/1
indica	Iriomote Is. Okinawa	Apr 09	TH	0/1	0/0	0/0	0/1
	Total			0/2	0/0	0/0	0/2
				0.0%	–	–	0.0%
Carbula	Naha, Okinawa	May 08	YGB	0/0	0/1	0/0	0/1
crassiventris	Kunigami, Okinawa	Jun 08	TH	0/0	0/2	0/1	0/3
	Amami-Oshima Is., Kagoshima	Jun 08	SHK	0/0	0/1	0/0	0/1
	Total			0/0	0/4	0/1	0/5
				–	0.0%	0.0%	0.0%
Carbula	Sapporo, Hokkaido	Jun 08	SK	0/0	0/1	0/0	0/1
humerigera	Hachioji, Tokyo	Aug 09	NK	0/1	0/0	0/0	0/1
	Iizuna, Nagano	Sep 08	MS	0/1	0/0	0/0	0/1
	Kirishima, Kagoshima	Jul 08	HT	0/1	0/0	0/0	0/1
	Kitakyushu, Fukuoka	Sep 08	MB	0/1	0/0	0/0	0/1
	Total			0/4	0/1	0/0	0/5
				0.0%	0.0%	–	0.0%
Carpocoris	Biei, Hokkaido	May 08	HT	0/1	0/0	0/0	0/1
purpureipennis	Total			0/1	0/0	0/0	0/1
				0.0%	–	–	0.0%
Caystrus	Kumejima Is., Okinawa	Apr 08	TH	0/1	0/0	0/0	0/1
depressus	Total			0/1	0/0	0/0	0/1
				0.0%	–	–	0.0%
Chalazonotum	Morioka, Iwate			0/1	0/2	0/0	0/3
ishiharai	Total			0/1	0/2	0/0	0/3
				0.0%	0.0%	–	0.0%
Dinorhynchus	Morioka, Iwate	Jun 08	MS	0/0	0/1	0/0	0/1
dybowskyi	Total			0/0	0/1	0/0	0/1
				–	0.0%	–	0.0%
Dolycoris	Fujioka, Gumma	Sep 08	EH	0/1	0/0	0/0	0/1
baccarum	Shirakawa, Fukushima	Aug 08	YK	1/1	0/0	0/0	1/1	AB915773
	Biei, Hokkaido	May 08	HT	0/1	0/0	0/0	0/1
	Naruto, Tokushima	Jun 08	KS	0/1	0/0	0/0	0/1
	Toba, Mie	Jul 08	YGB	0/1	0/0	0/0	0/1
	Meguro, Tokyo	May 09	NK	0/2	0/2	0/0	0/4
	Kumamoto, Kumamoto	Sep 09	YK	0/1	0/0	0/0	0/1
	Kitakyushu, Fukuoka	May 09	TH	0/1	0/0	0/0	0/1
	Total			1/9	0/2	0/0	1/11
				11.1%	0.0%	–	9.1%
Dybowskyia	Naruto, Tokushima	Jun 08	SK	0/1	0/0	0/0	0/1
reticulata	Tsushima Is., Nagasaki	May 09	TH	0/1	0/1	0/0	0/2
	Kobe, Hyogo			0/1	0/0	0/0	0/1
	Kyoto, Kyoto			0/1	0/0	0/0	0/1
	Total			0/4	0/1	0/0	0/5
				0.0%	0.0%	–	0.0%
Eocanthecona	Kunigami, Okinawa	May 08	YGB	0/1	0/0	0/0	0/1
furcellata	Ishigaki Is., Okinawa	Jun 08	HT	0/0	0/1	0/0	0/1
	Total			0/1	0/1	0/0	0/2
				0.0%	0.0%	–	0.0%
Eocanthecona	Nichinan, Miyazaki	Oct 08	TH	0/0	0/1	0/0	0/1
kyushuensis	Amami-Oshima Is., Kagoshima	Jul 08	HT	0/1	0/0	0/0	0/1
	Total			0/1	0/1	0/0	0/2
				0.0%	0.0%	–	0.0%
Erthesina	Saga, Saga	Jun 02	TK	0/1	0/0	0/0	0/1
fullo	Koshi, Kumamoto	Oct 08	YK	0/0	0/1	0/0	0/1
	Kitakyushu, Fukuoka	Aug 08	MB	0/1	0/0	0/0	0/1
	Total			0/2	0/1	0/0	0/3
				0.0%	0.0%	–	0.0%
Eurydema	Saga, Saga	Apr 08	KI	0/3	0/0	0/0	0/3
dominulus	Kumejima Is., Okinawa	Apr 08	TH	0/1	0/1	0/0	0/2
	Kitakyushu, Fukuoka	Aug 08	MB	0/1	0/0	0/0	0/1
	Ishigaki Is. Okinawa	Apr 09	TH	0/1	0/0	0/0	0/1
	Iriomote Is., Okinawa	Jul 08	AT	0/0	0/1	0/0	0/1
	Total			0/6	0/2	0/0	0/8
				0.0%	0.0%	–	0.0%
Eurydema	Morioka, Iwate	Jun 08	MS	0/1	0/0	0/0	0/1
rugosa	Setana, Hokkaido	May 08	KT	0/1	0/0	0/0	0/1
	Biei, Hokkaido	May 08	HT	0/1	0/0	0/0	0/1
	Tsushima Is., Nagasaki	May 09	TH	0/1	0/0	0/0	0/1
	Tsukuba, Ibaraki	Apr 09	NK	0/9	0/5	0/0	0/14
	Minamiboso, Chiba	Apr 08	TH	0/2	0/0	0/0	0/2
	Saga, Saga	Apr 08	KI	0/2	0/1	0/0	0/3
	Kyoto, Kyoto	May 08	CH	0/3	0/0	0/0	0/3
	Kitakyushu, Fukuoka	Aug 08	MB	0/1	0/0	0/0	0/1
	Okazaki, Aichi	May 08	YA	0/1	0/0	0/0	0/1
	Total			0/22	0/6	0/0	0/28
				0.0%	0.0%	–	0.0%
Eysarcoris	Asakura, Fukuoka	May 08	TH	0/1	0/0	0/0	0/1
aeneus	Total			0/1	0/0	0/0	0/1
				0.0%	–	–	0.0%
Eysarcoris	Amami-Oshima Is., Kagoshima	Jun 09	TH	0/1	0/0	0/0	0/1
guttiger	Total			0/1	0/0	0/0	0/1
				0.0%	–	–	0.0%
Eysarcoris	Morioka, Iwate	Jun 09	MS	0/2	0/0	0/0	0/2
lewisi	Total			0/2	0/0	0/0	0/2
				0.0%	–	–	0.0%
Eysarcoris	Tsukuba, Ibaraki	Jun 07		0/2	0/1	0/0	0/3
ventralis	Total			0/2	0/1	0/0	0/3
				0.0%	0.0%	–	0.0%
Glaucias	Kamitonda, Wakayama	Aug 08	TH	0/1	0/0	0/0	0/1
subpunctatus	Yakushima Is., Kagoshima	Nov 08	TF	0/1	0/0	0/0	0/1
	Fukuejima Is., Nagasaki	Jun 09	HH	0/1	0/6	0/0	0/7
	Nichinan, Miyazaki	Oct 08	TH	0/1	0/0	0/0	0/1
	Tsushima Is., Nagasaki	May 09	TH	0/0	0/1	0/0	0/1
	Tsukuba, Ibaraki	Apr 09	NK	0/4	0/4	0/0	0/8
	Shodoshima Is., Kagawa	May 08	HT	0/1	0/0	0/0	0/1
	Koshi, Kumamoto	Oct 08	YK	0/1	0/0	0/0	0/1
	Kirisima, Kagoshima	Jul 08	HT	0/0	0/1	0/0	0/1
	Kitakyushu, Fukuoka	Jun 08	MB	0/1	0/0	0/0	0/1
	Tanegashima Is., Kagoshima	Jul 09	TH	0/0	0/1	0/0	0/1
	Ogimi, Okinawa	May 08	YGB	1/1	0/0	0/0	1/1
	Ishigaki Is., Okinawa	Jul 09	TH	0/0	0/1	0/0	0/1
	Iriomote Is., Okinawa	Apr 09	TH	0/1	0/0	0/0	0/1
	Amami-Oshima Is., Kagoshima	Jul 08	YGB	1/1	0/0	0/0	1/1	AB915774
	Total			2/14	0/14	0/0	2/28
				0.143	0.0%	–	7.1%
Gonopsis	Yakushima Is., Kagoshima	Jul 08	YGB	0/1	0/0	0/0	0/1
affinis	Tsukuba, Ibaraki	Jun 08	TH	0/1	0/0	0/0	0/1
	Tsushima Is., Nagasaki	May 09	TH	0/0	0/1	0/0	0/1
	Ishigaki Is., Okinawa	Jul 08	TH	0/1	0/0	0/0	0/1
	Total			0/3	0/1	0/0	0/4
				0.0%	0.0%	–	0.0%
Graphosoma	Sapporo, Hokkaido	Jun 08	KS	0/1	0/0	0/0	0/1
rubrolineatum	Fukuejima Is., Nagasaki	Jun 09	HH	0/0	0/1	0/0	0/1
	Morioka, Iwate	Aug 09	MS	0/1	0/0	0/0	0/1
	Naruto, Tokushima	Jun 08	KS	0/2	0/0	0/0	0/2
	Nago, Okinawa	May 09	TH	0/0	0/2	0/0	0/2
	Tohno, Iwate	Aug 09	TH	0/1	0/6	0/0	0/7
	Setouchi, Okayama	Jun 09	TH	0/2	0/0	0/0	0/2
	Tanegashima Is., Kagoshima	Jul 09	TH	0/1	0/1	0/0	0/2
	Katano, Osaka	Jul 08	SHK	0/1	0/0	0/0	0/1
	Kitakyushu, Fukuoka	Jul 09	MB	0/1	0/0	0/0	0/1
	Ishigaki Is., Okinawa	Jul 08	TH	0/1	0/0	0/0	0/1
	Iriomote Is., Okinawa	Apr 09	TH	0/1	0/0	0/0	0/1
	Amami-Oshima Is., Kagoshima	Jul 08	YGB	0/1	0/0	0/0	0/1
	Total			0/13	0/10	0/0	0/23
				0.0%	0.0%	–	0.0%
Halyomorpha	Minamitsuru, Yamanashi	Nov 08	NK	0/1	0/0	0/0	0/1
halys	Yakushima Is., Kagoshima	Jul 08	YGB	0/0	0/1	0/0	0/1
	Morioka, Iwate	Jun 08	MS	0/0	0/1	0/0	0/1
	Mitaka, Tokyo	May 08	NK	0/1	0/0	0/0	0/1
	Sapporo, Hokkaido	Jun 08	SK	0/3	0/6	0/0	0/9
	Fukuejima Is., Nagasaki	Jun 09	HH	0/0	0/1	0/0	0/1
	Tottori, Tottori	Sep 09	NT	0/1	0/3	0/0	0/4
	Shimanto, Kochi	Sep 09	YK	0/0	0/2	0/0	0/2
	Fujioka, Gumma	Sep 08	EH	0/0	0/0	0/1	0/1
	Koshi, Kumamoto	Oct 08	YK	0/1	0/0	0/0	0/1
	Fukuoka, Fukuoka	May 08	TH	0/0	0/1	0/0	0/1
	Kitakyushu, Fukuoka	Aug 08	MB	0/1	0/0	0/0	0/1
	Kanazawa, Ishikawa	Sep 08	TH	0/1	0/0	0/0	0/1
	Otsuki, Yamanashi	Aug 09	NK	0/6	0/2	0/0	0/8
	Ome, Tokyo	Aug 09	NK	0/1	0/3	0/0	0/4
	Shodoshima Is., Kagawa	May 08	HT	0/1	0/1	0/0	0/2
	Tanegashima Is., Kagoshima	Jul 09	TH	0/1	0/0	0/0	0/1
	Amami-Oshima Is., Kagoshima	Jun 09	TH	0/1	0/0	0/0	0/1
	Tsushima Is., Nagasaki	May 09	TH	0/1	0/0	0/0	0/1
	Total			0/20	0/21	0/1	0/42
				0.0%	0.0%	0.0%	0.0%
Helmolaus	Mitaka, Tokyo	May 08	NK	0/1	0/0	0/0	0/1
amurensis	Tokamachi, Niigata	May 08	HT	0/0	0/1	0/0	0/1
	Tsukuba, Ibaraki	May 08	HT	0/2	0/0	0/0	0/2
	Total			0/3	0/1	0/0	0/4
				0.0%	0.0%	–	0.0%
Homalogonia	Shodoshima Is., Kagawa	May 08	HT	0/0	0/1	0/0	0/1
obtusa	Total			0/0	0/1	0/0	0/1
				–	0.0%	–	0.0%
Lelia	Nagaoka, Niigata	May 08	HT	1/1	0/0	0/0	1/1	AB915775
decempunctata	Sapporo, Hokkaido	Jun 08	SK	0/1	0/0	0/0	0/1
	Total			1/2	0/0	0/0	1/2
				50.0%	–	–	50.0%
Menida	Minamitsuru, Yamanashi	Nov 08	NK	0/1	0/0	0/0	0/1
disjecta	Biei, Hokkaido	May 08	HT	0/1	0/0	0/0	0/1
	Total			0/2	0/0	0/0	0/2
				0.0%	–	–	0.0%
Menida	Morioka, Iwate	Jun 08	MS	0/1	0/0	0/0	0/1
musiva	Tokamachi, Niigata	May 08	HT	0/1	0/0	0/0	0/1
	Total			0/2	0/0	0/0	0/2
				0.0%	–	–	0.0%
Menida	Ishigaki Is., Okinawa	Jul 08	TH	0/1	0/0	0/0	0/1
versicolor	Total			0/1	0/0	0/0	0/1
				0.0%	–	–	0.0%
Menida	Morioka, Iwate	Jun 08	MS	0/1	0/0	0/0	0/1
violacea	Tokamachi, Niigata	May 08	HT	0/1	0/0	0/0	0/1
	Tsukuba, Ibaraki	Sep 06	TF	0/0	0/1	0/0	0/1
	Kochi, Kochi	Nov 08	SK	0/1	0/0	0/0	0/1
	Total			0/3	0/1	0/0	0/4
				0.0%	0.0%	–	0.0%
Nezara	Fujioka, Gumma	Sep 08	EH	0/1	0/0	0/0	0/1
antennata	Tsukuba, Ibaraki	Aug 09	NK	2/7	2/6	0/0	4/13	AB915776
	Noda, Chiba	Sep 08	YGB	1/1	0/0	0/0	1/1	AB915777
	Yurihama, Tottori	Oct 08	NT	1/1	0/0	0/0	1/1	AB915778
	Kanazawa, Ishikawa	Sep 08	TH	0/1	0/0	0/0	0/1
	Total			4/11	2/6	0/0	6/17
				36.4%	33.3%	–	35.3%
Nezara	Yakushima Is., Kagoshima	Oct 08	TF	0/1	0/0	0/0	0/1
viridula	Tokunoshima Is., Kagoshima	Sep 09	TH	0/1	0/5	0/0	0/6
	Tanegashima Is., Kagoshima	Jul 09	TH	0/1	0/2	0/0	0/3
	Koshi, Kumamoto	Oct 08	YK	0/1	0/0	0/0	0/1
	Kitakyushu, Fukuoka	Jun 08	MB	0/1	0/0	0/0	0/1
	Ishigaki Is., Okinawa	Jun 09	TH	0/0	0/1	0/0	0/1
	Amami-Oshima Is., Kagoshima	Jul 08	YGB	0/1	0/0	0/0	0/1
	Total			0/6	0/8	0/0	0/14
				0.0%	0.0%	–	0.0%
Niphe	Tsukuba, Ibaraki	Sep 07	TH	0/2	0/0	0/0	0/2
elongata	Total			0/2	0/0	0/0	0/2
				0.0%	–	–	0.0%
Palomena	Morioka, Iwate	Jun 08	MS	0/1	0/0	0/0	0/1
angulosa	Sapporo, Hokkaido	Jun 08	SK	0/1	0/0	0/0	0/1
	Kitaibaraki, Ibaraki	Sep 02	YK	0/1	0/0	0/0	0/1
	Biei, Hokkaido	May 08	HT	0/1	0/0	0/0	0/1
	Nagaoka, Niigata	May 08	HT	1/1	0/0	0/0	1/1	AB915779
	Kirisima, Kagoshima	Jul 08	HT	1/1	0/0	0/0	1/1
	Total			2/6	0/0	0/0	2/6
				33.3%	–	–	33.3%
Pentatoma	Takaoka, Kochi	Jul 02	MT	0/1	0/0	0/0	0/1
japonica	Morioka, Iwate	Jul 08	MS	0/1	0/0	0/1	0/2
	Kitaibaraki, Ibaraki	Aug 02	YK	0/0	0/1	0/0	0/1
	Total			0/2	0/1	0/1	0/4
				0.0%	0.0%	0.0%	0.0%
Pentatoma	Takaoka, Kochi	Jul 02	MT	0/0	0/1	0/0	0/1
rufipes	Total			0/0	0/1	0/0	0/1
				–	0.0%	–	0.0%
Picromerus	Morioka, Iwate	Jun 08	MS	0/0	1/1	0/0	1/1
lewisi	Tsukuba, Ibaraki	Sep 06	TF	1/1	0/0	0/0	1/1	AB915780
	Total			1/1	1/1	0/0	2/2
				100%	100%	–	100%
Piezodorus	Susami, Wakayama	Aug 08	TH	0/1	0/0	0/0	0/1
hybneri	Miyako Is., Okinawa	Sep 08	TH	0/0	0/1	0/0	0/1
	Ishigaki Is., Okinawa	Aug 02	KK	0/1	0/0	0/0	0/1
	Tsukuba, Ibaraki	Aug 07	TH	1/1	0/0	0/0	1/1
	Fujioka, Gumma	Sep 08	EH	0/0	0/1	0/0	0/1
	Toba, Mie	Jul 08	YGB	0/1	0/0	0/0	0/1
	Fukuejima Is., Nagasaki	Jun 09	HH	0/1	0/0	0/0	0/1
	Kitakyushu, Fukuoka	Dec 09	MB	0/0	0/1	0/0	0/1
	Tanegashima Is., Kagoshima	Jul 09	TH	0/1	0/1	0/0	0/2
	Koshi, Kumamoto	Oct 08	YK	1/6	0/4	0/0	1/10	AB915781
	Amami-Oshima Is., Kagoshima	Jun 09	TH	0/1	0/0	0/0	0/1
	Yomitan, Okinawa	Jun 09	KOS	0/0	0/1	0/0	0/1
	Iriomote Is., Okinawa	Apr 09	TH	0/1	0/0	0/0	0/1
	Total			2/14	0/9	0/0	2/23
				14.3%	0.0%	–	0.087
Plautia	Ishigaki Is., Okinawa	Jul 08	TH	0/3	0/2	0/0	0/5
splendens	Total			0/3	0/2	0/0	0/5
				0.0%	0.0%	–	0.0%
Plautia	Fukuejima Is., Nagasaki	Jun 09	HH	0/1	0/0	0/0	0/1
stali	Tsushima Is., Nagasaki	May 09	TH	0/3	0/0	0/0	0/3
	Tsukuba, Ibaraki	Apr 09	NK	0/6	0/10	0/0	0/16
	Meguro, Tokyo	May 09	NK	0/2	0/0	0/0	0/2
	Kochi, Kochi	Sep 09	YK	0/1	0/0	0/0	0/1
	Total			0/13	0/10	0/0	0/23
				0.0%	0.0%	–	0.0%
Rhynchocoris	Ishigaki Is., Okinawa	Jul 02	KK	0/1	0/0	0/0	0/1
humeralis	Total			0/1	0/0	0/0	0/1
				0.0%	–	–	0.0%
Scotinophara	Kyoto, Kyoto	Jul 08	SHK	0/1	0/0	0/0	0/1
horvathi	Total			0/1	0/0	0/0	0/1
				0.0%	–	–	0.0%
Scotinophara	Tsukuba, Ibaraki	May 08	TH	0/2	0/0	0/0	0/2
lurida	Kitakyushu, Fukuoka	Aug 08	MB	0/1	0/0	0/0	0/1
	Total			0/3	0/0	0/0	0/3
				0.0%	–	–	0.0%
Scotinophara	Tsukuba, Ibaraki	May 09	TH	0/0	0/1	0/0	0/1
scotti	Total			0/0	0/1	0/0	0/1
				–	0	–	0
Vitellus	Kunigami, Okinawa	Oct 08	YM	0/1	0/0	0/0	0/1
orientalis	Ishigaki Is., Okinawa	May 08	NK	0/1	0/0	0/0	0/1
	Total			0/2	0/0	0/0	0/2
				0.0%	–	–	0.0%
Zicrona	Nishihara, Okinawa	Jun 08		0/1	0/0	0/0	0/1
caerulea	Total			0/1	0/0	0/0	0/1
				0.0%	–	–	0.0%
Pentatomidae total				14/199	4/121	0/3	18/323
(37 genera, 51 species, 189 populations)				7.0%	3.3%	0.0%	5.6%
Plataspidae
Brachyplatys	Iriomote Is., Okinawa	Oct 10	FK	0/1	0/1	0/0/	0/2
subaeneus	total			0/1	0/1	0/0/	0/2
				0.0%	0.0%	–	0.0%
Brachyplatys	Miyako Is., Okinawa	Sep 08	TH	0/1	0/0	0/0	0/1
vahlii	Ishigaki Is., Okinawa	Jul 08	TH	0/1	0/0	0/0	0/1
	Total			0/2	0/0	0/0	0/2
				0.0%	–	–	0.0%
Coptosoma	Morioka, Iwate	Aug 09	MS	0/1	0/0	0/0	0/1
biguttulum	Total			0/1	0/0	0/0	0/1
				0.0%	–	–	0.0%
Coptosoma	Matsumoto, Nagano	Jul 06	TH	0/3	0/3	0/0	0/6
capitatum	Total			0/3	0/3	0/0	0/6
				0.0%	0.0%	–	0.0%
Coptosoma	Matsumoto, Nagano	Jul 06	TH	0/3	0/3	0/0	0/6
chinense	Total			0/3	0/3	0/0	0/6
				0.0%	0.0%	–	0.0%
Coptosoma	Morioka, Iwate	Aug 09	MS	0/2	0/0	0/0	0/2
parvipictum	Total			0/2	0/0	0/0	0/2
				0.0%	–	–	0.0%
Megacopta	Ishigaki Is., Okinawa	Jul 08	TH	0/1	0/0	0/0	0/1
cribraria	Nago, Okinawa	May 09	TH	0/1	0/0	0/0	0/1
	Miyakojima Is., Okinawa	Sep 08	TH	0/1	0/0	0/0	0/1
	Iriomote Is., Okinawa	Apr 09	TH	0/1	0/0	0/0	0/1
	Total			0/4	0/0	0/0	0/4
				0.0%	–	–	0.0%
Megacopta	Fukuoka, Fukuoka	May 09	NW	0/6	0/6	0/0	0/12
punctatissima	Tsushima Is., Nagasaki	May 09	TH	0/1	0/0	0/0	0/1
	Tanegashima Is., Kagoshima	Jul 09	TH	0/2	0/0	0/0	0/2
	Tsukuba, Ibaraki	May 03	TH	0/1	0/0	0/0	0/1
	Tanabe, Wakayama	Aug 08	TH	0/1	0/0	0/0	0/1
	Total			0/11	0/6	0/0	0/17
				0.0%	0.0%	–	0.0%
Plataspidae total				0/27	0/13	0/0	0/40
(3 genera, 8 species, 16 populations)				0.0%	0.0%	–	0.0%
Scutelleridae
Calliphara	Kumejima Is., Okinawa	Apr 08	TH	0/0	0/1	0/0	0/1
excellens	Iriomote Is., Okinawa	Apr 09	TH	0/1	0/0	0/0	0/1
	Ishigaki Is., Okinawa	Jul 08	TH	0/1	0/1	0/0	0/2
	Amami-Oshima Is., Kagoshima	Oct 08	YGB	0/1	0/0	0/0	0/1
	Total			0/3	0/2	0/0	0/5
				0.0%	0.0%	–	0.0%
Cantao	Muroto, Kochi	Oct 08	KAI	0/1	0/1	0/0	0/2		[1]
ocellatus	Tanegashima Is., Kagoshima	Jul 09	TH	0/9	0/5	0/0	0/14		[1]
	Naze, Kagoshima	Jun 08	YGB	0/10	0/3	0/0	0/13		[1]
	Tosa-Shimizu, Kochi	Nov 08	MT	0/15	0/15	0/0	0/30		[1]
	Kumejima Is., Okinawa	Apr 08	TH	0/5	0/8	0/0	0/13		[1]
	Kunigami, Okinawa	Jun 08	TH	0/1	0/3	0/0	0/4		[1]
	Onna, Okinawa	Apr 08	MK	0/3	0/3	0/0	0/6		[1]
	Iriomote Is., Okinawa	Aug 09	HM	0/0	0/9	0/0	0/9		[1]
	Ishigaki Is., Okinawa	Jul 08	TH	4/41	2/12	0/0	6/53	AB541010	[1]
	Total			4/85	2/59	0/0	6/144
				4.7%	3.4%	–	4.2%
Eucorysses	Minamiboso, Chiba	Mar 09	TH	0/12	0/10	0/0	0/22		[2]
grandis	Yakushima Is., Kagoshima	Nov 08	TF	2/15	2/15	0/0	4/30	AB571330	[2]
	Kashima, Saga	Sep 09	FK	0/10	0/2	0/0	0/12		[2]
	Total			2/37	2/27	0/0	4/64
				5.4%	7.4%	–	6.3%
Eurygaster	Kyoto, Kyoto	Oct 08	SHK	0/1	0/0	0/0	0/1
testudinaria	Kitakyushu, Fukuoka	Jul 08	MB	0/0	0/2	0/0	0/2
	Total			0/1	0/2	0/0	0/3
				0.0%	0.0%	–	0.0%
Lampromicra	Iriomote Is., Okinawa	Apr 09	TH	0/1	0/1	0/0	0/2
miyakona	Ishigaki Is., Okinawa	Jul 08	TH	0/3	0/1	0/0	0/4
	Total			0/4	0/2	0/0	0/6
				0.0%	0.0%	–	0.0%
Poecilocoris	Morioka, Iwate	Jun 08	MS	0/1	0/0	0/0	0/1
lewisi	Mitaka, Tokyo	May 08	NK	0/1	0/0	0/0	0/1
	Matsudo, Chiba	Sep 08	YGB	0/1	0/0	0/0	0/1
	Tsukuba, Ibaraki	Jun 09	NK	0/1	0/2	0/0	0/3
	Asago, Hyogo	Aug 08	SHK	0/1	0/0	0/0	0/1
	Kyoto, Kyoto	Jun 08	CH	0/1	0/0	0/0	0/1
	Kitakyushu, Fukuoka	Sep 08	MB	1/1	0/0	0/2	1/3	AB915782
	Total			1/9	0/2	0/2	1/13
				11.1%	0.0%	0.0%	7.7%
Poecilocoris	Asakura, Fukuoka	Arp 09	FK	0/6	0/5	0/0	0/11
splendidulus	Total			0/6	0/5	0/0	0/11
				0.0%	0.0%	–	0.0%
Solenosthedium	Ishigaki Is., Okinawa	Jul 08	YGB	0/1	0/0	0/0	0/1
chinense	Total			0/1	0/0	0/0	0/1
				0.0%	–	–	0.0%
Scutelleridae total				7/146	4/99	0/2	11/247
(7 genera, 8 species, 29 populations)				4.8%	4.0%	0.0%	4.5%
Urostylididae
Urochela	Kami, Kochi	Jul 02	MT	6/6	3/5	0/0	9/11		[3]
luteovaria	Morioka, Iwate	Nov 10	MS	0/1	0/0	0/0	0/1		[3]
	Ota, Gumma	Jul 02	EH	0/1	0/1	0/0	0/2		[3]
	Total			6/8	3/6	0/0	9/14
				75.0%	50.0%	–	64.3%
Urochela	Biei, Hokkaido	May 08	HT	1/1	0/0	0/0	1/1	AB821289	[3]
quadrinotata	Hachioji, Tokyo	Nov 10	NK	0/1	0/0	0/0	0/1		[3]
	Sapporo, Hokkaido	May 10	YK	4/4	2/4	0/0	6/8	AB821290	[3]
	Total			5/6	2/4	0/0	7/10
				83.3%	50.0%	–	70.0%
Urostylis	Aki, Kochi	Oct 10	MT	2/2	2/2	0/0	4/4		[3]
annulicornis	Saitama, Saitama	May 10	NK	11/11	5/5	0/0	16/16	AB821283	[3]
	Tsukuba, Ibaraki	Nov 08	NK	12/12	2/2	0/0	14/14	AB821284	[3]
	Total			25/25	9/9	0/0	34/34
				100%	100%	–	100%
Urostylis	Ino, Kochi	Sep 10	MT	2/2	1/1	0/0	3/3	AB821285	[3]
striicornis	Tsukuba, Ibaraki	Aug 10	TF	0/0	3/3	0/0	3/3	AB821288	[3]
	Total			2/2	4/4	0/0	6/6
				100%	100%	–	100%
Urostylis	Koshi, Kumamoto	May 10	AK	4/4	4/4	0/0	8/8		[3]
westwoodii	Fukuyama, Hiroshima	May 10	YG	4/4	1/1	0/0	5/5		[3]
	Saitama, Saitama	May 11	NK	7/7	3/3	0/0	10/10	AB821278	[3]
	Tsukuba, Ibaraki	Nov 08	NK	51/51	0/0	0/0	51/51	AB821279	[3]
	Total			66/66	8/8	0/0	74/74
				100%	100%	–	100%
Urostylididae total				104/107	26/31	0/0	130/138
(2 genera, 5 species, 15 populations)				97.2%	83.9%	–	94.2%
COREOIDEA
Alydidae
Riptortus	Tsukuba, Ibaraki	Sep 08	YK	0/30	0/0	0/0	0/30
pedestris	Total			0/30	0/0	0/0	0/30
				0.0%	–	–	0.0%
Alydidae total				0/30	0/0	0/0	0/30
(1 genus, 1 species, 1 population)				0.0%	–	–	0.0%
Coreidae
Acanthocoris	Tsukuba, Ibaraki	May 07	YK	0/10	0/10	0/0	0/20
sordidus	Ogimi, Okinawa	Jul 09	RU	0/1	0/0	0/0	0/1
	Total			0/11	0/10	0/0	0/21
				0.0%	0.0%	–	0.0%
Anacanthocoris	Tsukuba, Ibaraki	Jul 02	YK	0/0	0/1	0/0	0/1
striicornis	Total			0/0	0/1	0/0	0/1
				–	0.0%	–	0.0%
Anoplocnemis	Ishigaki Is., Okinawa	Jul 02	YK	0/0	0/1	0/0	0/1
phasianus	Total			0/0	0/1	0/0	0/1
				–	0.0%	–	0.0%
Cletus	Fukuejima Is., Nagasaki	Jun 09	HH	0/2	0/0	0/0	0/2
punctiger	Tsukuba, Ibaraki	May 07	YK	0/1	0/0	0/0	0/1
	Total			0/3	0/0	0/0	0/3
				0.0%	–	–	0.0%
Cletus	Tsushima Is., Nagasaki	May 09	TH	0/1	0/0	0/0	0/1
schmidti	Total			0/1	0/0	0/0	0/1
				0.0%	–	–	0.0%
Dasynus	Ishigaki Is., Okinawa	Jul 02	KK	0/1	0/0	0/0	0/1
biguttatus	Total			0/1	0/0	0/0	0/1
				0.0%	–	–	0.0%
Homoeocerus	Tsushima Is., Nagasaki	May 09	TH	0/1	0/0	0/0	0/1
dilatatus	Tsukuba, Ibaraki	Aug 09	NK	0/0	0/1	0/0	0/1
	Total			0/1	0/1	0/0	0/2
				0.0%	0.0%	–	0.0%
Homoeocerus	Naha, Okinawa	Jun 02	TF	0/1	0/0	0/0	0/1
marginiventris	Total			0/1	0/0	0/0	0/1
				0.0%	–	–	0.0%
Homoeocerus	Hachioji, Tokyo	Aug 09	NK	0/1	0/0	0/0	0/1
unipunctatus	Nishitama, Tokyo	Aug 09	NK	0/1	0/0	0/0	0/1
	Total			0/2	0/0	0/0	0/2
				0.0%	–	–	0.0%
Hygia	Tsushima Is., Nagasaki	May 09	TH	0/0	0/1	0/0	0/1
lativentris	Total			0/0	0/1	0/0	0/1
				–	0.0%	–	0.0%
Leptoglossus	Ogimi, Okinawa	Jun 09	RU	0/4	0/1	0/0	0/5
gonagra	Total			0/4	0/1	0/0	0/5
				0.0%	0.0%	–	0.0%
Plinachtus	Ishigaki Is., Okinawa	Oct 02	KK	0/1	0/0	0/0	0/1
basalis	Total			0/1	0/0	0/0	0/1
				0.0%	–	–	0.0%
Plinachtus	Bando, Ibaraki	Sep 09	JM	0/2	0/1	0/0	0/3
bicoloripes	Tsukuba, Ibaraki	May 02	YK	0/0	0/1	0/0	0/1
	Sapporo, Hokkaido	Aug 08	KII	0/1	0/0	0/0	0/1
	Total			0/3	0/2	0/0	0/5
				0.0%	0.0%	–	0.0%
Coreidae total				0/28	0/17	0/0	0/45
(9 genera, 13 species, 19 populations)				0.0%	0.0%	–	0.0%
Rhopalidae
Rhopalus	Tsukuba, Ibaraki	Oct 03	YK	1/1	0/0	0/0	1/1	AB915783
sapporensis	Total			1/1	0/0	0/0	1/1
				100%	–	–	100%
Rhopalidae total				1/1	0/0	0/0	1/1
(1 genus, 1 species, 1 population)				100%	–	–	100%
LYGAEOIDEA
Berytidae
Yemma	Fukushima, Fukushima	Aug 08	YK	0/1	0/0	0/0	0/1
exilis	Tsukuba, Ibaraki	Oct 07	YK	0/1	0/0	0/1	0/2
	Total			0/2	0/0	0/1	0/3
				0.0%	–	0.0%	0.0%
Berytidae total				0/2	0/0	0/1	0/3
(1 genus, 1 species, 2 populations)				0.0%	–	0.0%	0.0%
Blissidae
Cavelerius	Itoman, Okinawa	Aug 10	AN	0/15	0/0	0/0	0/15
saccharivorus	Minami-Daito Is., Okinawa	Aug 10	AN	0/15	0/0	0/0	0/15
	Kita-Daito Is., Okinawa	Jun 11	AN	0/4	0/0	0/0	0/4
	Ishigaki Is., Okinawa	Sep 10	HK	0/4	0/0	0/0	0/4
	Yonaguni Is., Okinawa	Sep 10	AN	0/5	0/0	0/0	0/5
	Total			0/43	0/0	0/0	0/43
				0.0%	–	–	0.0%
Blissidae total				0/43	0/0	0/0	0/43
(1 genus, 1 species, 5 populations)				0.0%	–	–	0.0%
Lygaeidae
Oncopeltus	Ishigaki Is., Okinawa	Jul 02	KK	0/1	0/0	0/0	0/1
nigriceps	Total			0/1	0/0	0/0	0/1
				0.0%	–	–	0.0%
Lygaeidae total				0/1	0/0	0/0	0/1
(1 genus, 1 species, 1 population)				0.0%	–	–	0.0%
Rhyparochromidae
Neolethaeus	Tsukuba, Ibaraki	Jul 02	YK	0/1	0/0	0/0	0/1
dallasi	Total			0/1	0/0	0/0	0/1
				0.0%	–	–	0.0%
Paradieuches	Tsukuba, Ibaraki	Jun 03	YK	0/1	0/0	0/0	0/1
dissimilis	Total			0/1	0/0	0/0	0/1
				0.0%	–	–	0.0%
Pachybranchius	Tsukuba, Ibaraki	Jul 02	YK	0/1	0/0	0/0	0/1
luridus	Total			0/1	0/0	0/0	0/1
				0.0%	–	–	0.0%
Rhyparochromidae total				0/3	0/0	0/0	0/3
(3 genus, 3 species, 3 populations)				0.0%	–	–	0.0%
PYRRHOCOROIDEA
Largidae
Physopelta	Tsushima Is., Nagasaki	May 09	TH	0/0	0/1	0/0	0/1
gutta	Total			0/0	0/1	0/0	0/1
				–	0.0%	–	0.0%
Physopelta	Tsushima Is., Nagasaki	May 09	TH	0/1	0/0	0/0	0/1
parviceps	Amami-Oshima Is., Kagoshima	Jun 09	TH	0/0	0/1	0/0	0/1
	Total			0/1	0/1	0/0	0/2
				0.0%	0.0%	–	0.0%
Largidae total				0/1	0/2	0/0	0/3
(1 genus, 2 species, 3 populations)				0.0%	0.0%	–	0.0%
Pyrrhocoridae
Dysdercus	Ishigaki Is., Okinawa	Jul 02	KK	0/1	0/0	0/0	0/1
cingulatus	Total			0/1	0/0	0/0	0/1
				0.0%	–	–	0.0%
Dysdercus	Ishigaki Is., Okinawa	Jul 02	KK	1/1	0/0	0/0	1/1
poecilus	Total			1/1	0/0	0/0	1/1
				100%	–	–	100%
Pyrrhocoridae total				1/2	0/0	0/0	1/2
(1 genus, 2 species, 2 populations)				50.0%	–	–	50.0%
Grand total				129/638	36/316	0/6	165/960
(17 families, 77 genera, 108 species, 310 populations)				20.2%	11.4%	0.0%	17.2%
Grand total without Urostylididae				25/531	10/285	0/6	35/822
(16 families, 75 genera, 103 species, 295 populations)				4.7%	3.5%	0.0%	4.3%
1 All localities are in Japan.
2 For example, Oct 08 means October 2008.
3 AK, Atsushi Kikuchi; AN, Atsushi Nagayama; AT, Akio Tanigawa; CH, Chihiro Himuro; EH, Eiichi Hara; FK, Fumitaka Kuchiki; HH, Hiroyuki Hirayama; HK, Hirosato Kodama; HM, Hiromi Mukai; HT, Hirokazu Toju; JM, Junko Makino; KAI, Katsura Ito; KI, Koichi Inadomi; KII, Kiyomitsu Ito; KK, Katsuyuki Kohno; KO, Kyosuke Okuda, KOS, Keiko Ohno-Shiromoto; KT, Kohjiro Tanaka; MB, Mitsuo Baba; MK, Masaaki Kim…
4 Accession numbers of 16S rRNA gene sequences of Sodalis symbionts.
5 References: [1] Kaiwa et al. (2010) Appl. Environ. Microbiol. 76, 3486; [2] Kaiwa et al. (2011) Zool. Sci. 28, 169; [3] Kaiwa et al. (2014) Cur. Biol. in press. The others are examined in this study.
